# Supplementary material for: Soluble adenylyl cyclase: A novel player in cardiac hypertrophy induced by isoprenaline or pressure overload
Source: PLoS One. 2018 Feb 21;13(2):e0192322. doi: 10.1371/journal.pone.0192322 (PMC5821345; doi:10.1371/journal.pone.0192322)
Supplement: S2 Data — Excel table 1 contains supporting informations underlying Figs 4 and 5 in the main manuscript including statistical power calculation, excel table 2 shows data underlying supporting figure S6 Fig. (PDF) [file pone.0192322.s008.pdf]

## Sheet: Tabelle1
sAC (Soluble Adenylyl Cyclase) KO Project
							Hemodynamic data ( Fig 4) and hypertrophic parameters ( Fig. 5 A,B,C)
Wt																							OP		ME		diff
Sham	Birth date	Sacrifice	age	BW	Heart wt.	HW/BW	Lung wt.	LW/BW	TL	HW/ TL	LW/TL	MAP	SAP	DAP	LVSP	EDP	HR	dP/dt max	dP/dt min		gender		age	BW	age	BW
S8	2012-02-29	2012-06-28	17	30.6	185	6.04575	189	6.17647	15.2	12.1711	12.4342	104.137	123.523	89.8892	117.161	10.4001	539.928	14836.6	-10936.3	S8	m	1	15	30.2	17	30.6	0.4	1
S10	2012-02-29	2012-06-28	17	28.2	126	4.46809	126	4.46809	16.2	7.77778	7.77778	108.88	126.259	102.162	91.3884	15.2926	579.181	10282.5	-12213.5	S10	m	2	15	25.8	17	28.2	2.4	1
S36	2012-07-22	2012-11-02	14.2857	27.4	165	6.0219	163	5.94891	16.3	10.1227	10	117.588	142.192	100.064	119.778	11.3415	558.131	12335.6	-9157.81	S36	m	3	12.2857	25.4	14.2857	27.4	2	1
S37	2012-07-22	2012-11-02	14.2857	25.8	180	6.97674	206	7.9845	16.4	10.9756	12.561	118.634	138.857	104.539						S37	m	4	12.2857	24.1	14.2857	25.8	1.7	1
S55	2013-04-26	2013-08-16	15.7143	28.5	170	5.96491	164	5.75439	16.3	10.4294	10.0613	111.37	129.5	96.327	110.519	0.219623	605.945	7847.28	-12335.5	S55	m	5	15	28.4	17	28.5	0.1	1
S56	2013-04-26	2013-08-16	15.7143	29.9	180	6.02007	175	5.85284	16.3	11.0429	10.7362	105.894	122.305	94.7787	132.085	2.23105	488.838	9747.17	-11409.4	S56	m	6	15	28.3	17	29.9	1.6	1
S66	2013-07-28	2013-11-06	14	32.1	168	5.23364	196	6.10592	16.3	10.3067	12.0245	105.723	120.786	93.3562						S66	m	7	14	30	16	32.1	2.1	1
S73	2013-07-30	2013-11-08	14	28.3	160	5.65371	173	6.11307	15.7	10.1911	11.0191	114.842	132.466	99.305	126.099	3.78508	551.92	13082.2	-12868.7	S73	m	8	14	27.5	16	28.3	0.8	1
S74	2013-07-30	2013-11-08	14	27.1	169	6.23616	171	6.30996	15.7	10.7643	10.8917	102.601	118.15	90.4641	117.237	1.71269	502.868	8800.89	-11160.1	S74	m	9	14	26.7	16	27.1	0.4	1
		mean	15.1111	28.6556	167	5.84678	173.667	6.07935	16.0444	10.4202	10.834	109.963	128.226	96.7651	116.324	6.42608	546.687	10990.3	-11440.2				14.0635	27.3778	16.0635	28.6556	1.27778
		SD	1.2713	1.92686	17.3566	0.694324	23.0976	0.898898	0.412647	1.17349	1.48495	5.94725	8.25807	5.11908	12.993	5.82921	40.9022	2506.6	1223.56				1.10913	2.0723	1.10913	1.92686	0.858455
		SEM	0.423768	0.642286	5.78552	0.231441	7.69921	0.299633	0.137549	0.391162	0.494985	1.98242	2.75269	1.70636	4.33099	1.94307	13.6341	835.533	407.852				0.369708	0.690768	0.369708	0.642286	0.286152
																							OP		ME		diff
TAC	Birth date	Sacrifice	age	BW	Heart wt.	HW/BW	Lung wt.	LW/BW	TL	HW/ TL	LW/TL	MAP	SAP	DAP	LVSP	EDP	HR	dP/dt max	dP/dt min		gender		age	BW	age	BW
T12	2012-02-29	2012-06-28	17	27.4	185	6.75182	235	8.57664	15.4	12.013	15.2597	138.475	200.831	92.225	168.194	10.4904	636.54	11774.5	-17930.9	T12	m	1	15	27.4	17	27.4	0	2
T13	2012-02-29	2012-06-28	17	28.5	180	6.31579	167	5.85965	16.5	10.9091	10.1212	109.814	165.405	83.3618	146.745	10.7269	714.798	10499.5	-16332.4	T13	m	2	15	28.2	17	28.5	0.3	2
T14	2012-02-29	2012-06-28	17	28	191	6.82143	171	6.10714	16.3	11.7178	10.4908	137.149	186.889	110.679	168.159	10.5778	635.933	11715.3	-17894.8	T14	m	3	15	28.8	17	28	-0.8	2
T31	2012-07-22	2012-10-31	14	23.8	231	9.70588	183	7.68908	16	14.4375	11.4375	119.465	155.852	96.4996	136.424	9.44039	669.705	9959.77	-11267.6	T31	m	4	12	23	14	23.8	0.8	2
T32	2012-07-22	2012-10-31	14	27.2	227	8.34559	188	6.91176	16	14.1875	11.75	133.952	177.447	105.395	174.189	28.2815	541.193	12143.6	-8850.06	T32	m	5	12	26	14	27.2	1.2	2
T38	2012-07-22	2012-11-02	14.2857	28.6	277	9.68531			17.3	16.0116		156.002	204.081	125.658	153.411	29.6785	615.13	7513.75	-7196.83	T38	m	6	12.2857	27.5	14.2857	28.6	1.1	2
T53	2013-04-26	2013-08-16	15.7143	29.3	190	6.48464	187	6.38225	15.5	12.2581	12.0645	129.013	178.733	96.2958	168.994	8.98014	557.339	12684.8	-14345	T53	m	7	15	28.2	17	29.3	1.1	2
T54	2013-04-26	2013-08-16	15.7143	28.2	178	6.31206	170	6.02837	15.2	11.7105	11.1842	124.297	178.77	92.0764	169.03	6.32289	522.751	11227.5	-11688.6	T54	m	8	15	29.7	17	28.2	-1.5	2
T68	2013-07-30	2013-11-07	13.8571	27.8	197	7.08633	163	5.86331	15.9	12.3899	10.2516	131.895	159.181	106.493	135.027	4.83631	558.906	13114.9	-16039.7	T68	m	9	13.9	27.3	16	27.8	0.5	2
T69	2013-07-30	2013-11-07	13.8571	26.5	195	7.35849	190	7.16981	15.9	12.2642	11.9497	132.708	171.401	103.943						T69	m	10	13.9	26.1	16	26.5	0.4	2
T71	2013-07-30	2013-11-08	14	26.2	180	6.87023	180	6.87023	15.4	11.6883	11.6883	116.571	164.192	85.1203	170.362	5.24754	598.198	11381.4	-10154.6	T71	m	11	14	25.7	16	26.2	0.5	2
T72	2013-07-30	2013-11-08	14	25.2	150	5.95238	169	6.70635	15.4	9.74026	10.974	116.874	153.534	92.7354	143.65	2.185	535.397	11371.3	-13552.7	T72	m	12	14	24.2	16	25.2	1	2
		mean	15.0357	27.225	198.417	7.3075	205.167	7.5178	15.9	12.444	12.8086	128.851	174.693	99.207	157.653	11.5243	598.717	11216.9	-13204.8				13.9238	26.8417	15.9405	27.225	0.383333
		SD	1.35269	1.57083	32.7704	1.27063	82.1571	2.80392	0.595437	1.68683	4.52285	12.4839	16.4781	11.8777	14.8666	9.06752	61.6325	1517.71	3660.42				1.20186	1.92942	1.20213	1.57083	0.818905
		SEM	0.390489	0.453459	9.46001	0.366799	23.7167	0.809423	0.171888	0.486947	1.30563	3.60378	4.75682	3.42881	4.29162	2.61757	17.7918	438.126	1056.67				0.346947	0.556975	0.347025	0.453459	0.236398
KO																							OP		ME		diff
Sham	Birth date	Sacrifice	age	BW	Heart wt.	HW/BW	Lung wt.	LW/BW	TL	HW/ TL	LW/TL	MAP	SAP	DAP	LVSP	EDP	HR	dP/dt max	dP/dt min		gender		age	BW	age	BW
S15	2012-02-29	2012-06-28	17	31	160	5.16129	162	5.22581	16.3	9.81595	9.93865	101.315	116.819	85.5928	117.833	10.8924	516.346	9063.15	-10274.5	S15	m	1	15	30.1	17	31	0.9	3
S16	2012-02-29	2012-06-28	17	27.2	152	5.58824	145	5.33088	16.7	9.1018	8.68263	107.346	121.342	94.5652	121.795	11.0854	568.159	8688.64	-12688.1	S16	m	2	15	26.7	17	27.2	0.5	3
S43	2012-08-24	2012-11-29	13.5714	31.6	227	7.18354	198	6.26582	17.1	13.2749	11.5789	121.396	147.121	102.98	137.332	4.43648	669.182	17591.7	-24601.9	S43	m	3	11.5714	31.3	13.5714	31.6	0.3	3
S44	2012-08-24	2012-11-29	13.5714	35.3	223	6.31728	183	5.18414	16.7	13.3533	10.9581	105.401	126.896	87.7058	110.65	7.60488	460.143	6192.16	-8677.15	S44	m	4	11.5714	34.7	13.5714	35.3	0.6	3
S47	2012-08-24	2012-11-30	13.7143	35.3	221	6.26062	176	4.98584	16.7	13.2335	10.5389	94.6543	106.868	88.3136	117.838	13.1644	434.032	6621.53	-9481.21	S47	m	5	11.7143	34.2	13.7143	35.3	1.1	3
S48	2012-08-24	2012-11-30	13.7143	34	241	7.08824	176	5.17647	16.7	14.4311	10.5389	105.466	128.213	87.5942	105.082	0.801388	639.812	11180.2	-18643	S48	m	6	11.7143	32.9	13.7143	34	1.1	3
S58	2013-06-27	2013-10-22	16.4286	27	136	5.03704	145	5.37037	15.7	8.66242	9.23567	84.7367	101.82	67.4559	100.608	2.3328	395.949	7127.55	-9700.95	S58	m	7	14.5	26.6	17	27	0.4	3
S59	2013-07-27	2013-11-05	14	27.2	157	5.77206	173	6.36029	16.3	9.6319	10.6135	107.882	122.986	94.1013	132.912	4.29142	519.513	10287.2	-11759.8	S59	m	8	16	27.4	18	27.2	-0.2	3
S62	2013-07-27	2013-11-05	14	28.1	144	5.12456	142	5.05338	15.7	9.17197	9.04459	95.2106	113.993	79.1476	117.224	0.831003	451.36	8349.75	-10253.2	S62	m	9	16	28.4	18	28.1	-0.3	3
		mean	14.7778	30.7444	184.556	5.9481	166.667	5.43922	16.4333	11.1863	10.1255	102.601	120.673	87.4951	117.919	6.16002	517.166	9455.76	-12897.7				13.6746	30.2556	15.7302	30.7444	0.488889
		SD	1.54046	3.51856	42.1578	0.81762	19.4679	0.510172	0.479583	2.31421	0.965831	10.3578	13.259	10.0561	11.9084	4.69078	93.5042	3462.81	5302.28				1.98563	3.18242	2.01834	3.51856	0.508538
		SEM	0.513487	1.17285	14.0526	0.27254	6.48931	0.170057	0.159861	0.771405	0.321944	3.4526	4.41966	3.35203	3.96946	1.56359	31.1681	1154.27	1767.43				0.661878	1.06081	0.67278	1.17285	0.169513
																							OP		ME		diff
TAC	Birth date	Sacrifice	age	BW	Heart wt.	HW/BW	Lung wt.	LW/BW	TL	HW/ TL	LW/TL	MAP	SAP	DAP	LVSP	EDP	HR	dP/dt max	dP/dt min		gender		age	BW	age	BW
T21	2012-03-28	2012-07-19	15.8571	28	221	7.89286	174	6.21429	16	13.8125	10.875	121.357	174.196	85.2541	160.502	15.4635	659.173	13431.2	-9854.22	T21	m	1	11.5714	26.9	13.5714	28	1.1	4
T22	2012-03-28	2012-07-19	15.8571	28.2	199	7.05674	161	5.70922	16.3	12.2086	9.8773	126.782	201.274	78.8972	205.796	12.1018	557.735	12427.6	-13256.4	T22	m	2	11.7143	31.4	13.7143	28.2	-3.2	4
T23	2012-03-28	2012-07-19	15.8571	36.2	210.9	5.82597	182.4	5.03867	16.3	12.9387	11.1902	137.325	193.703	96.9525	185.448	27.1218	617.656	11664.6	-15131.4	T23	m	3	13.8571	36.7	15.8571	36.2	-0.5	4
T45	2012-08-24	2012-11-29	13.5714	34.2	262	7.66082	188	5.49708	16.3	16.0736	11.5337	120.217	171.626	95.9573	183.847	13.6123	477.257	11897.6	-12094.3	T45	m	4	13.8571	33	15.8571	34.2	1.2	4
T50	2012-08-24	2012-11-30	13.7143	33	239.8	7.26667	182.4	5.52727	16.3	14.7117	11.1902	118.453	145.546	95.4259						T50	m	5	13.8571	32.2	15.8571	33	0.8	4
T60	2013-07-27	2013-11-05	14	27.3	184	6.73993	156	5.71429	15.8	11.6456	9.87342	132.672	192.247	87.5904	175.287	12.2548	543.788	12103.4	-13575.9	T60	m	6	14	26.6	16	27.3	0.7	4
T63	2013-07-28	2013-11-06	14	25.9	151	5.83012	139	5.3668	16	9.4375	8.6875	116.89	158.786	87.3095	170.821	5.51828	593.238	13776.4	-14243.3	T63	m	7	14	24.9	16	25.9	1	4
T64	2013-07-30	2013-11-06	13.7143	27.6	157	5.68841	167	6.05072	15.7	10	10.6369	103.012	127.308	81.9289	129.925	2.36677	473.927	10321.5	-11147.7	T64	m	8	13	27.2	16	27.6	0.4	4
T65	2013-07-30	2013-11-06	13.7143	30	188	6.26667	175	5.83333	15.8	11.8987	11.0759	126.399	163.175	99.2543	152.879	6.61534	522.325	14125.7	-18383.2	T65	m	9	13	29.5	16	30	0.5	4
		mean	14.4762	30.0444	201.411	6.69202	169.422	5.6613	16.0556	12.5252	10.5489	122.567	169.762	89.8411	170.563	11.8818	555.637	12468.5	-13460.8				13.2063	29.8222	15.4286	30.0444	0.222222
		SD	1.04491	3.57355	36.4365	0.831204	15.4779	0.355576	0.250555	2.1324	0.905291	9.94294	24.1027	7.26864	23.0751	7.62548	65.5244	1259.28	2616.25				0.969197	3.80256	1.01519	3.57355	1.38002
		SEM	0.348303	1.19118	12.1455	0.277068	5.15929	0.118525	0.0835183	0.710799	0.301764	3.31431	8.03424	2.42288	7.6917	2.54183	21.8415	419.761	872.083				0.323066	1.26752	0.338397	1.19118	0.460005
Statistical analysis of the haemodynamic data (Fig 4) and hypertrophic parameters (Fig 5 A,B,C)
Fig.	Parameter	Two way ANOVA (alpha=0.05)					Holm-Sidak Post-hoc pairwise comparison
4A	HR	Power: 0.23 (mouse), 0.38 (treatment), 0.05 (interaction); P(mouse)=0.11, P(treatment)=0.06, P(interaction)=0.69					none				mouse: WT or KO
4B	SAP	Power: 0.09 (mouse), 1.00 (treatment), 0.05 (interaction); P(mouse)=0.25, P(treatment)<0.001, P(interaction)=0.81					TAC vs. Sham: within WT P<0.001, within KO P>0.001; WT vs. KO: within sham P=0.34, within TAC P=0.51				treatment: sham or TAC
4C	DAP	Power: 0.74 (mouse), 0.05 (treatment), 0.05 (interaction); P(mouse)=0.05, P(treatment)=0.43, P(interaction)=0.99					none				interaction: interaction between these factors
4D	LVSP	Power: 0.12 (mouse), 1.00 (treatment), 0.05 (interaction); P(mouse)=0.20, P(treatment)<0.001, P(interaction)=0.32					TAC vs. Sham: within WT P<0.001, within KO P>0.001; WT vs. KO: within sham P=0.85, within TAC P=0.10				The power (0-1) is low, when differences are not significant and high, when differences are significant (0.73-1.00)
4E	LVEDP	Power: 0.05 (mouse), 0.46 (treatment), 0.05 (interaction); P(mouse)=0.97, P(treatment)=0.04, P(interaction)=0.90					TAC vs. Sham: within WT P=0.02, within KO P=0.01; WT vs. KO: within sham P=0.94, within TAC P=0.92
4F	dP/dtmax	Power: 0.05 (mouse), 0.39 (treatment), 0.27 (interaction); P(mouse)=0.86, P(treatment)=0.05, P(interaction)=0.09					none
4G	dP/dtmin	Power: 0.05 (mouse), 0.05 (treatment), 0.05 (interaction); P(mouse)=0.50, P(treatment)=0.36, P(interaction)=0.64					none
5A	HW/BW	Power: 0.05 (mouse), 0.93 (treatment), 0.01 (interaction); P(mouse)=0.42, P(treatment)=0.001, P(interaction)=0.26					TAC vs. Sham: within WT P=0.002, within KO P=0.11; WT vs. KO: within sham P=0.83, within TAC P=0.16
5B	LW/BW	Power: 0.96 (mouse), 0.35 (treatment), 0.05 (interaction); P(mouse)<0.001, P(treatment)=0.06, P(interaction)=0.34					TAC vs. Sham: within WT P=0.04, within KO P=0.51; WT vs. KO: within sham P=0.06, within TAC P=0.002
5C	HW/TL	Power: 0.05 (mouse), 0.73 (treatment), 0.05 (interaction); P(mouse)=0.49, P(treatment)=0.008, P(interaction)=0.574					TAC vs. Sham: within WT P=0.02, within KO P=0.14; WT vs. KO: within sham P=0.39, within TAC P=0.92
		Mortality rate							Data tables to Fig 5: Hypertrophic parameters in sham and TAC operated WT and sAC KO mice. Fig. 5D (ANP) and E (erk)
			total	died	MR (%)				(D) Mean optical densities ± SEM ANP normalized to Tubulin (n=3 lysates from WT sham and TAC mice and n=5 lysates from sAC KO sham and TAC mice)						Two Way ANOVA
		WT	29	8	27.6				WT sham	WT TAC	sAC KO sham		sAC KO TAC (column D)		**P=0.004 (WT TAC vs. WT sham)
		Ko	23	5	21.7				(column A)	(column B)	(column C)				**P=0.003 (WT TAC vs. KO TAC)
									0.06 ± 0.02	0.65 ± 0.27	0.07 ± 0.04		0.09 ± 0.04
									(E) Mean optical densities ± SEM pErk1/2 (TEY motif) normalized to total Erk1/2 ( n=2 for WT TAC mice, n=4 for wt sham and sAC KO TAC mice, and n=5 for sAC KO sham) mice )							Two Way ANOVA
									WT TAC	WT sham		sAC KO TAC		sAC KO sham
									(column A)	(column B)		(column C)		(column D)		**P=0.004 (WT TAC vs. WT sham)
																**p<0.001 (WT TAC vs. KO TAC)
									1.74 ± 0.25	1.00 ±0.08		0.79 ± 0.09		0.74 ± 0.13

## Sheet: Tabelle2
	sAC WT
		Sham	(n=4)			TAC	(n=6)
		1	2	1+2		1	2	1+2		thickness of the ventricle wall
	S8	1.424	1.261	1.3425	T12	1.455	1.394	1.4245
	S10	1.487	1.272	1.3795	T13	1.087	1.114	1.1005
	S36	1.339	1.437	1.388	T14	1.347	1.402	1.3745
	S37	1.239	1.374	1.3065	T31	1.218	1.286	1.252
					T32	1.571	1.426	1.4985
					T53	1.83	1.6	1.715
	Mean	1.2978	1.4688	1.35412	Mean	1.418	1.37033	1.39417
	SD	0.190763	0.305812	0.0373929	SD	0.264244	0.161386	0.210513
	SEM	0.0953817	0.152906	0.0186965	SEM	0.107877	0.0658856	0.0859414
	sAC KO
		Sham	(n=5)			TAC	(n=5)
		1	2	1+2		1	2	1+2
	S15	1.366	1.401	1.3835	T21	1.384	1.274	1.329
	S16	1.317	1.308	1.3125	T22	1.446	1.602	1.524
	S47	1.172	1.167	1.1695	T23	1.455	1.038	1.2465
	S48	0.859	1.365	1.112	T45	0.912	1.128	1.02
	S43	1.243	1.342	1.2925	T65	1.83	1.83	1.83
	Mean	1.1914	1.3166	1.254	Mean	1.4054	1.3744	1.3899
	SD	0.199868	0.0902292	0.110656	SD	0.327221	0.332916	0.305274
	SEM	0.0893838	0.0403517	0.0494869	SEM	0.146338	0.148884	0.136523
	measurements in mm; 1 and 2 refer to sections of the ventricle which were measured (see S6Fig)
